# Supplementary material for: Studies on the Effects of Fermentation on the Phenolic Profile and Biological Activity of Three Cultivars of Kale
Source: Molecules. 2024 Apr 11;29(8):1727. doi: 10.3390/molecules29081727 (PMC11052505; doi:10.3390/molecules29081727)
Supplement: Supplementary file 1 [file molecules-29-01727-s001.zip]

Archive with 1 entries (1 files):
- molecules-2903684-supplementary.pdf
